# Supplementary material for: FlexPro MD®, a Combination of Krill Oil, Astaxanthin and Hyaluronic Acid, Reduces Pain Behavior and Inhibits Inflammatory Response in Monosodium Iodoacetate-Induced Osteoarthritis in Rats
Source: Nutrients. 2020 Mar 30;12(4):956. doi: 10.3390/nu12040956 (PMC7230382; doi:10.3390/nu12040956)
Supplement: Supplementary file 1 [file nutrients-12-00956-s001.zip]

Archive with 1 entries (1 files):
- nutrients-735123-supplementary.docx
